# Supplementary material for: Early non-invasive epigenetic approach for assessing trisomy risk in maternal plasma
Source: Front Med (Lausanne). 2026 Mar 4;13:1704017. doi: 10.3389/fmed.2026.1704017 (PMC12997446; doi:10.3389/fmed.2026.1704017)
Supplement: Supplementary file 1 [file Table_1.xlsx]

## Sheet: Sheet1
			Supplementry Table 1
				TABLE S1: Absolute quantification (Gene copy number) of fetal specific methylated regions (FSMRs).
	Genes	NP-mcf-DNA	NP-mev-DNA	HP-mcf-DNA	HP-mev-DNA	TP-mcf-DNA	TP-mev-DNA
	RASSF1A	45.35+25.83 Copies/ng	27.86+4.81 Copies/ng	89.29+9.51 Copies/ng	58.54+13.69 Copies/ng	284.98+10.13 Copies/nga	143.06+25.63 Copies/ngb
	ERG	19.36+4.61 Copies/ng	16.07+5.22 Copies/ng	90.59+26.48 Copies/ng	81.22+19.61 Copies/ng	625.318+219.09 Copies/nga	257.19+21.72 Copies/ngb
	UMODL1 (U1)	44.965+8.73 Copies/ng	25.10+5.59 Copies/ng	149.11+41.08 Copies/ng	73.45+8.11 Copies/ng	610.66+189.10 Copies/nga	291.60+31.94 Copies/ngb
	UMODL1 (U2)	1.44+0.30 Copies/ng	1.38+0.35 Copies/ng	13.19+2.88 Copies/ng	1.72+0.31 Copies/ng	121.69+27.78 Copies/nga	9.81+3.22 Copies/ngb
	All the values represent mean copy number ± SD of all the samples.
	a, P < 0.05 when compared to mcf-DNA of Healthy Pregnancies.
	b, P < 0.05 when compared to mev-DNA of Healthy Pregnancies.
